# Supplementary material for: Loss of S1P Lyase Expression in Human Podocytes Causes a Reduction in Nephrin Expression That Involves PKCδ Activation
Source: Int J Mol Sci. 2023 Feb 7;24(4):3267. doi: 10.3390/ijms24043267 (PMC9965238; doi:10.3390/ijms24043267)
Supplement: Supplementary file 1 [file ijms-24-03267-s001.zip]

Archive with 1 entries (1 files):
- ijms-2160389-supplementary.pdf
